# Supplementary material for: Targeted enhancement strategies for Sojae Semen Praeparatum: Impact of Aspergillus oryzae and Bacillus subtilis on microbial communities, flavor substances, and functional components
Source: Food Chem X. 2025 Aug 21;30:102931. doi: 10.1016/j.fochx.2025.102931 (PMC12491744; doi:10.1016/j.fochx.2025.102931)
Supplement: Supplementary material 2 — Table S1-S7 [file mmc2.xlsx]

## Sheet: Table S1
​​Table S1. Calibration curves and linear ranges for total isoflavone and six specific compounds​
Compound	Regression Equation (y)	R²	Linear Range (μg/mL)
Total isoflavone	y = 0.1313x + 0.0139	0.9993	0.25-10.00
Daidzin	y = 288210x - 61.467	0.9997	0.06-61.13
Glycitin	y = 254410x - 65.001	0.9997	0.06-56.25
Genistin	y = 339246x - 43.980	0.9996	0.06-60.25
Daidzein	y = 435639x - 56.789	0.9997	0.06-58.50
Glycitein	y = 371515x - 40.550	0.9997	0.04-35.63
Genistein	y = 497856x + 80.766	0.999	0.06-58.00

## Sheet: Table S2
​​Table S2. Calibration curves and linear ranges for amino acids
Compound	Regression Equation (y)	R²	Linear Range (μg/mL)
Glutamate	y = 6067x + 83.795	0.999	1.99-397.00
Serine	y = 16907x + 48.450	0.9995	2.43-486.00
Glycine	y = 28075x + 1.966	0.9998	3.12-623.00
Histidine	y = 12990x + 38.976	0.9997	2.30-459.00
γ-Aminobutyric acid	y = 9053.7x + 30.685	0.9998	10.30-1030.00
Threonine	y = 16866x - 40.225	0.9998	1.51-302.00
Proline	y = 19135x - 10.179	0.9994	2.05-410.00
Tyrosine	y = 13479x - 23.407	0.9999	2.02-404.00
Valine	y = 18205x - 6.8607	0.9994	2.16-432.00
Citrulline	y = 5266.8x + 10.563	0.9999	2.83-566.00
Cystine	y = 6318x - 201.120	0.9996	2.06-411.00
Isoleucine	y = 15349x - 10.015	0.9995	1.96-391.00
Leucine	y = 18283x - 276.860	0.9954	2.02-403.00
Phenylalanine	y = 13949x + 26.974	0.9992	2.64-528.00
Lysine	y = 25853x + 90.881	0.9994	3.96-792.00

## Sheet: Table S3
Table S3. TAV of free amino acids of different samples
Flavor characteristic	Amino acid	Taste threshold/ (mg·g-1)	TAV
			UF	PF	SF	DF
Aromatic	Tyrosine	2.6	0.08	0.19	0.08	0.23
Aromatic	Phenylalanine	0.9	2.97	6.3	3.3	6.96
Bitter	Histidine	0.2	0.88	2.38	1.13	1.94
Bitter	Leucine	1.9	3.16	6.08	3.23	6.38
Bitter	Isoleucine	0.9	3.23	7.12	3.85	7.72
Bitter	Valine	0.4	6.65	15.33	7.66	16.08
Sweet	Serine	1.5	0.86	1.93	1.35	3.72
Sweet	Threonine	2.6	1.35	2.74	1.39	2.86
Sweet	Proline	3	3.73	5.06	4.17	5.08
Umami	Glycine	1.3	0.35	0.71	0.82	2
Umami	Lysine	0.5	11.4	19.82	12.09	21.75
Umami	Glutamate	0.3	55.96	106.47	60.12	109.04
-	γ-aminobutyric acid	-	-	-	-	-
-	Citrulline	-	-	-	-	-
-	Cysteine	-	-	-	-	-

## Sheet: Table S4
Table S4. Key flavor substances in SSP with different enhanced fermentation strategies
Compounds	Class I	Formula	CAS	PF_vs_UF	SF_vs_UF	DF_vs_UF	Odor	Threshold	OAV
									UF1	UF2	UF3	PF1	PF2	PF3	SF1	SF2	SF3	DF1	DF2	DF3
1-Octen-3-one	Ketone	C8H14O	4312-99-6	down	insig	down	mushroom	5e-06	14170	14469.3	15481.4	3788.11	7331.86	4861.81	8410.88	7791.52	8227.32	3544.97	4575.24	4052.37
2-Furanmethanethiol, 5-methyl-	Alcohol	C6H8OS	59303-05-8	insig	down	insig	sulfury, roasted, coffee	5e-05	345.34	365.467	360.519	286.5	341.187	258.317	55.9461	47.7601	54.3328	326.174	412.573	368.425
2,4-Nonadienal	Aldehyde	C9H14O	6750-03-4	insig	insig	down	fatty, green, cucumber	5e-05	278.126	308.637	351.86	120.786	160.531	125.531	143.229	160.142	131.63	127.126	192.364	145.675
Pyrazine, 2-ethyl-3,5-dimethyl-	Heterocyclic compound	C8H12N2	13925-07-0	down	insig	up	burnt, almond, roasted, nutty, coffee	4e-05	2247.78	2142.96	2415.18	740.563	486.93	572.58	2733.01	2413.78	2642.92	16944.8	19359.2	18807.9
2(5H)-Furanone, 5-ethyl-3-hydroxy-4-methyl-	Ketone	C7H10O3	698-10-2	insig	down	insig	sweet, fruity, caramel, maple, fenugreek, brown, sugar, nutty, chicory, praline, butterscotch	2e-06	338935	301928	345096	245095	271028	273592	48756.8	41622.7	47350.8	288608	303165	319784
2,6-Nonadienal, (E,Z)-	Aldehyde	C9H14O	557-48-2	insig	down	insig	cucumber, green	1e-05	2273.82	1874.83	1650.03	2521.4	2728.08	3081.62	299.912	256.029	291.264	3544.46	3524.52	3508.03
Diethyl carbonate	Ester	C5H10O3	105-58-8	down	up	down	-	2	0.464471	0.352707	0.361415	0.059724	0.0614818	0.0606625	2.1647	2.09999	2.27426	0.0678266	0.0707734	0.0732078
2-Butanol, 3-methyl-	Alcohol	C5H12O	598-75-4	insig	up	up	musty, alcoholic, fusel, vegetable, cider, cocoa, cheese	0.82	1.25236	1.09241	1.2187	1.00695	1.03659	1.02277	6.39966	5.66244	6.23581	12.7122	15.0288	14.8619
2,3-Dimethyl-5-ethylpyrazine	Heterocyclic compound	C8H12N2	15707-34-3	down	insig	up	burnt, popcorn, roasted, cocoa	0.53	0.169644	0.161733	0.182278	0.0558916	0.0367495	0.0432136	0.206265	0.182172	0.199466	1.27885	1.46107	1.41946
Furan, 2,3-dihydro-	Heterocyclic compound	C4H6O	1191-99-7	down	up	down	-	0.27	0.877384	0.763859	0.753262	0.124477	0.128141	0.126433	2.15702	1.94318	2.32785	0.141364	0.147506	0.15258
Benzene, nitro-	Nitrogen compounds	C6H5NO2	98-95-3	down	insig	down	-	0.15	2.81982	2.73081	3.05585	0.864254	0.959935	0.96874	2.35987	2.29173	2.41057	0.165342	0.946906	0.892297
Formamide, N,N-dimethyl-	Amine	C3H7NO	68-12-2	insig	up	insig	-	0.14	0.0601036	0.0524271	0.0584878	0.0483257	0.049748	0.049085	0.902425	1.04447	1.11632	0.0548819	0.30019	0.059236
Benzyl alcohol	Alcohol	C7H8O	100-51-6	down	insig	down	floral, rose, phenol, balsamic	0.1	17.4966	14.7133	17.0515	5.61676	5.97216	5.08114	9.63186	8.76092	9.68149	3.64053	2.7518	6.44403
1-Butanol, 2-ethyl-	Alcohol	C6H14O	97-95-0	insig	down	insig	sweet, musty, alcoholic	0.0752	1.26692	1.19686	1.2596	1.09468	1.00527	1.08335	0.214819	0.183386	0.208624	1.18205	1.38365	1.55166
Acetophenone	Ketone	C8H8O	98-86-2	up	insig	up	sweet, pungent, hawthorn, mimosa, almond, acacia	0.065	0.153692	0.134062	0.14956	0.887293	0.926711	1.08058	0.135921	0.116033	0.132001	1.01664	0.939434	1.18106
2-Decanone	Ketone	C10H20O	693-54-9	insig	up	insig	orange, floral, fatty, peach	0.06	3.03125	3.65614	3.68493	1.40257	1.4841	1.95923	9.63078	8.75912	10.2924	2.0749	2.43058	2.45052
Butanoic acid, 3-methyl-	Acid	C5H10O2	503-74-2	insig	down	insig	sweaty, acid, rancid	0.06	2.86998	2.68581	2.57357	0.999525	1.31281	1.47985	0.103394	0.441327	0.100412	1.16028	1.72782	1.38581
2,3-Diethylpyrazine	Heterocyclic compound	C8H12N2	15707-24-1	down	insig	down	burnt, caramel, chemical, mothball, prickling, roasted, hazelnut	0.05	6.3793	5.83714	6.55348	0.937126	1.00825	1.11602	5.44323	5.05572	5.49757	1.93208	1.77212	2.07495
Benzofuran, 2,3-dihydro-	Heterocyclic compound	C8H8O	496-16-2	up	up	up	-	0.048	30.8485	26.9085	30.0192	259.208	223.693	291.979	171.01	154.362	170.671	242.888	219.125	267.544
Butanal, 2-ethyl-	Aldehyde	C6H12O	97-96-1	down	up	down	sweet, green, ethereal, fruity, cocoa	0.041	8.26658	6.50598	5.84841	0.966454	0.994898	0.98164	41.2224	40.3357	44.3935	1.09757	1.14526	1.18465
Phenol, 2-ethyl-	Phenol	C8H10O	90-00-6	insig	up	insig	phenol	0.03	0.276942	0.241571	2.16632	1.92659	1.31778	1.13086	2.68128	2.49624	2.69732	2.25266	2.39686	2.07702
2-Cyclopenten-1-one, 2-hydroxy-3,4-dimethyl-	Ketone	C7H10O2	21835-00-7	down	insig	down	caramel	0.02	7.4682	7.06054	7.63674	2.10382	2.27948	2.37502	4.81837	4.53165	4.78384	2.24325	2.34832	2.26047
2-Acetyl-3-methylpyrazine	Heterocyclic compound	C7H8N2O	23787-80-6	down	insig	up	nutty, flesh, roasted hazelnut, toasted grain, corn, chip, vegetable, nut skin, caramel	0.02	7.02822	6.08687	6.91134	2.08187	2.07244	2.30706	8.01378	7.55511	8.20381	86.9953	94.894	85.4601
1,3,8-p-Menthatriene	Terpenoids	C10H14	18368-95-1	up	up	insig	turpentine, camphor, herbal, woody	0.015	0.525246	0.458161	0.511126	2.73441	2.7961	2.14477	6.99173	6.25043	6.80099	0.479614	0.500451	0.517665
2-Heptenal, (Z)-	Aldehyde	C7H12O	57266-86-1	down	down	down	-	0.013	2.5212	2.9811	2.87742	1.01728	1.00829	0.599514	1.04273	0.551172	0.598378	1.26688	1.22074	1.43402
2-Heptenal, (E)-	Aldehyde	C7H12O	18829-55-5	down	down	down	pungent, green, vegetable, fresh, fatty	0.013	2.5212	2.9811	2.87742	1.01728	1.00829	0.599514	1.04273	0.551172	0.598378	1.26688	1.22074	1.43402
Phenol, 2,3,5,6-tetramethyl-	Phenol	C10H14O	527-35-5	down	insig	insig	-	0.01	265.679	245.609	301.416	103.562	95.8297	118.652	167.877	157.881	176.903	133.28	134.394	147.201
4-Vinylphenol	Phenol	C8H8O	2628-17-3	insig	down	insig	chemical, woody	0.01	152.541	154.717	189.613	93.1679	82.2019	110.264	63.8966	57.0201	63.4713	90.9597	80.5628	99.0058
Pyrazine, 3-ethyl-2,5-dimethyl-	Heterocyclic compound	C8H12N2	13360-65-1	down	insig	up	potato, cocoa, roasted, nutty	0.0086	10.4548	9.96726	11.2334	3.44448	2.26479	2.66316	12.7117	11.2269	12.2926	78.8128	90.0429	87.4786
Pyrazine, 2,5-diethyl-	Heterocyclic compound	C8H12N2	13238-84-1	down	insig	insig	nutty, hazelnut	0.007	6.23954	6.11558	6.28816	2.15772	2.51329	1.81964	6.72135	6.85238	6.42145	4.50264	5.40291	5.35402
Pyrazine, 2,6-diethyl-	Heterocyclic compound	C8H12N2	13067-27-1	down	insig	up	nutty, hazelnut	0.006	14.9852	14.2864	16.1012	4.93709	3.2462	3.8172	18.22	16.0919	17.6195	112.965	129.062	125.386
Hexanoic acid, ethyl ester	Ester	C8H16O2	123-66-0	insig	down	insig	apple, pear, fruity	0.005	43.6219	39.7926	43.5106	17.0063	18.2671	24.9092	12.2447	10.5578	13.2139	25.1591	20.417	19.7728
3-Thiophenethiol	Alcohol	C4H4S2	7774-73-4	down	down	down	cooked meat, garlic	0.005	15.8152	18.3063	22.0284	1.89888	2.30136	2.94055	5.81648	7.50588	5.42956	5.14408	3.21976	4.67728
3-Furanmethanol	Alcohol	C5H6O2	4412-91-3	up	insig	insig	-	0.0045005	1.34419	1.62701	2.09327	4.20469	5.10528	4.0294	1.88829	2.41439	2.41195	2.03899	2.13268	1.70698
Propyl sulfide	Ether	C6H14S	111-47-7	insig	down	insig	garlic, onion	0.003	16.8838	17.8099	26.0575	11.8027	10.4576	8.6661	7.97094	7.44095	8.38977	10.9986	5.61435	19.8457
4-Decenoic acid, methyl ester, Z-	Ester	C11H20O2	7367-83-1	insig	up	insig	fruity, pear, mango, fishy, peach skin, green	0.003	3.72301	5.05246	1.93588	2.47664	1.97533	1.96343	8.61351	6.22442	7.62452	2.81889	1.0326	1.0543
o-Chloroaniline	Amine	C6H6ClN	95-51-2	insig	insig	down	-	0.003	24.5016	31.1769	34.038	12.486	13.3189	14.7239	23.3382	16.0634	18.4681	10.6422	10.9094	11.4117
1,2-Dithiane	Heterocyclic compound	C4H8S2	505-20-4	down	insig	down	garlic, metallic	0.002	21.987	18.1264	20.8596	0.846158	1.31039	1.11958	18.6681	17.8597	18.4626	6.81812	7.80461	8.13521
Phenol, 2-methoxy-	Phenol	C7H8O2	90-05-1	down	insig	down	nutty	0.0016	9207.89	8240.51	9320.01	893.445	955.538	944.584	8468.75	8019.04	8549.18	894.179	996.067	951.475
3-Octanone	Ketone	C8H16O	106-68-3	insig	insig	up	fresh, herbal, lavender, sweet, mushroom	0.0013	75.8312	71.1235	88.4401	123.456	139.256	119.778	71.6334	69.7571	73.7427	155.743	163.382	156.105
Germacrene D	Terpenoids	C15H24	23986-74-5	insig	insig	down	woody, spice	0.0012	20.3709	23.3421	25.7203	35.4178	51.0875	32.104	9.01934	8.56087	21.4015	8.76285	3.01165	13.2037
1-Octen-3-ol	Alcohol	C8H16O	3391-86-4	down	insig	down	fatty, fruity, grassy, mushroom, perfumy, sweet	0.001	268.997	225.873	269.572	73.9641	88.4723	85.8388	144.766	134.577	140.039	79.3134	89.0853	88.1782
1-Hexen-3-ol	Alcohol	C6H12O	4798-44-1	insig	up	insig	green	0.001	284.392	43.1606	48.1501	39.7841	40.955	40.4093	1027.97	1039.94	1098.57	45.1815	47.1445	48.7661
Butane, 1-(ethylthio)-	Ether	C6H14S	638-46-0	insig	down	insig	-	0.001	50.6513	53.4297	78.1726	35.4081	31.3729	25.9983	23.9128	22.3228	25.1693	32.9959	16.843	59.5371
Phenol, 3-ethyl-	Phenol	C8H10O	620-17-7	insig	up	insig	musty	0.00085	9.77444	8.52604	76.4584	67.9974	46.5099	39.9126	94.6333	88.1025	95.1996	79.5056	84.5951	73.3066
2-Ethoxy-3-methylpyrazine	Heterocyclic compound	C7H10N2O	32737-14-7	down	insig	insig	hazelnut, roasted, almond, pineapple, earthy	0.0008	166.924	137.077	122.152	64.14	79.0528	39.5254	129.396	122.009	136.094	58.6329	81.2544	93.8295
2-Thiophenethiol	Alcohol	C4H4S2	7774-74-5	down	down	down	-	0.0006	131.794	152.553	183.57	15.824	19.178	24.5046	48.4707	62.549	45.2463	42.8674	26.8314	38.9774
Sulfide, allyl methyl	Ether	C4H8S	10152-76-8	insig	up	up	sulfury, alliaceous, onion, savory	0.0005	964.806	816.885	909.667	468.869	499.107	454.705	1868.14	1630.41	1828.22	3737.58	4300.44	4371.55
2,6-Nonadienal, (E,E)-	Aldehyde	C9H14O	17587-33-6	insig	down	insig	fresh, citrus, green, cucumber, melon	0.0005	45.4763	37.4966	33.0007	50.428	54.5616	61.6325	5.99824	5.12058	5.82527	70.8892	70.4905	70.1605
2,4-Nonadienal, (E,E)-	Aldehyde	C9H14O	5910-87-2	insig	insig	down	fatty, melon, waxy, green, violet, leafy, cucumber, tropical, fruity, chicken	0.00016	86.9143	96.449	109.956	37.7455	50.1658	39.2283	44.7591	50.0445	41.1344	39.7268	60.1138	45.5233
Octanenitrile	Nitrogen compounds	C8H15N	124-12-9	down	insig	down	fatty, aldehydic, green	0.00013	871.053	892.77	977.5	99.3501	102.274	100.911	685.926	611.795	664.829	112.829	117.731	608.9

## Sheet: Table S5
Table S5. Antioxidant and enzyme inhibition activities of SSP with different enhanced fermentation strategies
Samples	Antioxidant and enzyme inhibition activities (mg/mL)
	ABTS	DPPH	FRAP	α-Amylase	α-Glucosidase	Acetylcholinesterase	Pancreatic Lipase
UF	0.38±0.02B	1.21±0.15B	8.72±0.55D	33.44±3.09AB	15.72±0.09B	48.47±7.50A	5.29±1.45A
PF	0.33±0.01C	1.03±0.06B	11.56±0.28B	22.00±6.00AB	17.61±1.00A	42.24±8.74A	2.33±0.60BC
SF	0.44±0.01A	1.89±0.30A	9.80±0.32C	56.39±14.65A	17.22±0.57A	47.24±8.53A	3.90±1.09AB
DF	0.31±0.01C	0.87±0.10B	14.40±0.37A	15.71±4.33AB	18.02±0.25A	18.75±6.08B	2.57±0.30B
Trolox	0.01±0.00D	0.01±0.00C	-	-	-	-	-
Acarbose	-	-	-	0.09±0.01B	0.00±0.00C	-	-
Galantamine	-	-	-	-	-	0.01±0.00C	-
Orlistat	-	-	-	-	-	-	0.01±0.00C
Note: within a column, means with different superscript letters are significantly different (p-value ≤ 0.05).

## Sheet: Table S6
Table S6. Metagenomic sequencing data statistics
Samples	Total_Reads	Raw bases(GB)	Removed_low_quality_Reads	Removed Low Quality bases(GB)	Removed_host_Reads	Clean_bases(GB)	GC_Content	Q20	Q30
DF1	48091106	6.8795	46,643,704(96.99)	6.5998	39,059,822(81.22)	5.4164	0.3875	0.9767	0.9317
DF2	56617650	8.0992	55,905,690(98.74)	7.5271	47,697,918(84.25)	6.3599	0.3872	0.9835	0.9485
DF3	85282030	12.1997	84,335,604(98.89)	11.3989	72,145,020(84.6)	9.6489	0.3865	0.986	0.9564
PF1	51774902	7.4065	49,443,388(95.5)	7.0189	38,378,642(74.13)	5.3334	0.373	0.9762	0.9324
PF2	50151406	7.1742	47,253,128(94.22)	6.703	38,601,564(76.97)	5.3562	0.373	0.9761	0.9315
PF3	47297490	6.766	46,135,026(97.54)	6.5331	40,763,988(86.19)	5.6564	0.389	0.9726	0.9186
SF1	50718866	7.2554	48,990,648(96.59)	6.6651	28,657,080(56.5)	3.8303	0.3893	0.9769	0.9336
SF2	51945476	7.4309	50,043,886(96.34)	6.8686	27,316,856(52.59)	3.6584	0.3595	0.9772	0.9355
SF3	50051004	7.1599	48,352,434(96.61)	6.5786	22,299,678(44.55)	2.9624	0.3686	0.9763	0.9324
UF1	52208458	7.4685	50,052,520(95.87)	6.9865	27,204,812(52.11)	3.7459	0.381	0.9794	0.9402
UF2	47494516	6.7941	45,873,142(96.59)	6.3358	22,968,330(48.36)	3.1275	0.3794	0.9778	0.9355
UF3	49166390	7.0333	47,698,908(97.02)	6.5547	22,629,424(46.03)	3.0368	0.3788	0.9787	0.9387

## Sheet: Table S7
Table S7. Key Differential microorganisms in SSP with different fermentation strategies
Taxonomy	Samples				Dominant Microorganisms	Differential Microorganisms	Key Microorganisms
	UF	PF	SF	DF
Aspergillus flavus	0.0181	0.0028	0.0728	0.0082	YES	YES	YES
Aspergillus fumigatus	0.0436	0.004	0.1233	0.0035	YES	YES	YES
Aspergillus oryzae	0.0217	0.0033	0.0974	0.0093	YES	YES	YES
Bacillus velezensis	0.0168	0.0032	0.0078	0.0033	YES	YES	YES
Enterobacter cloacae complex sp 2DZ2F16B1	0.0297	0.0045	0.0151	0.002	YES	YES	YES
Enterobacter cloacae complex sp 4DZ3-28B	0.0519	0.0076	0.0266	0.0039	YES	YES	YES
Klebsiella pneumoniae	0.0245	0.0044	0.0124	0.0024	YES	YES	YES
Leclercia adecarboxylata	0.0004	0.0116	0.0004	0.0244	YES	YES	YES
Lichtheimia corymbifera	0.02	0.0001	0.028	0.0001	YES	YES	YES
Lichtheimia ramosa	0.2997	0.0013	0.3097	0.0021	YES	YES	YES
Listeria grayi	0.0037	0.0189	0.0015	0.0186	YES	YES	YES
Meyerozyma guilliermondii	0.0116	0.0006	0.0043	0.0497	YES	YES	YES
Streptococcus pneumoniae	0.0092	0.0453	0.004	0.0465	YES	YES	YES
Bacillus amyloliquefaciens	0.0062	0.0001	0.0029	0.0002	YES	YES	YES
Aspergillus bombycis	0.0044	0.0048	0.0115	0.0029	YES
Bacillus stratosphericus	0.0038	0.0117	0.0015	0.0132	YES
Enterococcus faecalis	0.0068	0.0179	0.0027	0.0188	YES
Enterococcus faecium	0.3091	0.761	0.1308	0.6813	YES
Streptococcus agalactiae	0.0052	0.0185	0.0024	0.0154	YES
Enterococcus_mundtii	0.0092	0.0231	0.0038	0.0149	YES
Absidia glauca	0.0023	0	0.0041	0		YES
Aspergillus arachidicola	0.002	0.0003	0.0082	0.001		YES
Aspergillus fischeri	0.0011	0.0001	0.0023	0.0001		YES
Aspergillus indologenus	0.0014	0.0002	0.0027	0.0003		YES
Aspergillus nidulans	0.0003	0.0001	0.0033	0.0002		YES
Aspergillus nomiae	0.0015	0.0003	0.0054	0.0007		YES
Aspergillus ochraceoroseus	0.0008	0.0002	0.0037	0.0003		YES
Aspergillus parasiticus	0.0016	0.0003	0.0063	0.0007		YES
Bacillus subtilis	0.0091	0.0006	0.0045	0.0008		YES
Enterobacter cloacae complex sp CH23B	0.006	0.0009	0.0032	0.0003		YES
Fredinandcohnia aciditolerans	0.0099	0.0019	0.0052	0.001		YES
Microbacterium laevaniformans	0.001	0.0003	0.0097	0.0003		YES
Penicillium rubens	0.0004	0.0003	0.0058	0.0002		YES
Phycomyces blakesleeanus	0.0021	0	0.0039	0		YES
Staphylococcus epidermidis	0.0001	0	0.008	0		YES
